# Supplementary material for: Benzyl N-{(1S)-2-hy­droxy-1-[N′-(2-nitro­benzyl­idene)hydrazinylcarbon­yl]eth­yl}carbamate
Source: Acta Crystallogr Sect E Struct Rep Online. 2010 Jul 14;66(Pt 8):o2023–4. doi: 10.1107/S1600536810027273 (PMC3007287; doi:10.1107/S1600536810027273)
Supplement: Supplementary file 2 [file e-66-o2023-Isup2.hkl]

#
# h,k,l, Fc-squared, Fo-squared, sigma(Fo-squared) and status flag
#
data_I
_shelx_title ' p1 in P1'
_shelx_refln_list_code          4
_shelx_F_calc_maximum       62.13
_exptl_crystal_F_000       201.96
_reflns_d_resolution_high  0.7967
 
loop_
 _symmetry_equiv_pos_as_xyz
 'x, y, z'
 
_cell_length_a     4.6675
_cell_length_b     5.7001
_cell_length_c    16.6446
_cell_angle_alpha  90.457
_cell_angle_beta   92.087
_cell_angle_gamma  97.319
 
_shelx_F_squared_multiplier     1.000
 
loop_
 _refln_index_h
 _refln_index_k
 _refln_index_l
 _refln_F_squared_calc
 _refln_F_squared_meas
 _refln_F_squared_sigma
 _refln_observed_status
   1   0   0     1235.00     1211.30     26.56 o
   2   0   0       59.52       60.93      4.34 o
   3   0   0      217.19      238.89      7.54 o
   4   0   0        5.57        7.73      5.67 o
   5   0   0        9.51        6.44      5.91 o
  -5   1   0        2.66        5.20      3.75 o
  -4   1   0       60.05       52.26      5.97 o
  -3   1   0       31.98       17.52      3.87 o
  -2   1   0      141.05      146.82      5.46 o
  -1   1   0      797.34      746.27     19.86 o
   0   1   0      612.53      582.77     11.35 o
   1   1   0     3486.37     3218.49     55.55 o
   2   1   0      146.61      149.51      6.75 o
   3   1   0        0.06        2.30      3.86 o
   4   1   0      114.71      131.29      9.29 o
   5   1   0        0.64        7.00      5.24 o
  -5   2   0       39.43       62.10     12.79 o
  -4   2   0        5.93        3.74      3.20 o
  -3   2   0       31.34       22.49      3.40 o
  -2   2   0       50.64       47.07      2.76 o
  -1   2   0       71.42       66.90      2.74 o
   0   2   0        3.31        5.16      2.44 o
   1   2   0      826.08      873.30     14.30 o
   2   2   0      534.45      539.36     13.80 o
   3   2   0       48.26       25.96      4.51 o
   4   2   0       77.37       87.16      7.43 o
   5   2   0       53.60       36.89      7.71 o
  -5   3   0        2.80       10.22      5.19 o
  -4   3   0       13.66       25.77      3.68 o
  -3   3   0       67.91       58.37      3.98 o
  -2   3   0       29.48       25.40      2.98 o
  -1   3   0       80.30       81.25      5.23 o
   0   3   0       20.78       25.09      1.87 o
   1   3   0      139.25      162.12      6.48 o
   2   3   0       17.00       33.25      3.36 o
   3   3   0        7.71       16.38      4.51 o
   4   3   0       51.66       65.21      6.39 o
  -5   4   0        5.80       16.76      5.62 o
  -4   4   0       11.75        8.84      4.08 o
  -3   4   0       68.74       67.05      5.25 o
  -2   4   0      170.83      158.00      8.03 o
  -1   4   0       31.80       36.61      4.66 o
   0   4   0        6.94        7.51      1.36 o
   1   4   0        1.87        2.35      3.71 o
   2   4   0       31.14       23.90      3.42 o
   3   4   0       27.98       10.91      5.69 o
   4   4   0        1.95        4.88      6.78 o
  -4   5   0        5.09        5.22      3.24 o
  -3   5   0        7.00        4.89      2.32 o
  -2   5   0       39.46       23.15      8.33 o
  -1   5   0      276.52      278.13     28.88 o
   0   5   0       13.21       17.02      5.12 o
   1   5   0       24.95       27.64      3.57 o
   2   5   0        4.56        9.79      4.09 o
   3   5   0        7.74        3.26      3.62 o
  -3   6   0       26.72       35.58      9.15 o
  -2   6   0       73.30       63.46      8.82 o
  -1   6   0       29.54       32.50      6.75 o
   0   6   0      108.68      144.87     19.55 o
   1   6   0       13.72        2.80      4.78 o
   2   6   0        8.62        6.04     11.05 o
  -1   7   0       11.42       15.75      4.66 o
   0   7   0       30.06       52.29     10.82 o
   0  -7   1       24.54       34.07     11.23 o
   1  -7   1        8.63       19.36      5.37 o
  -2  -6   1        2.35       -5.81      6.21 o
  -1  -6   1        5.15       -2.52      4.43 o
   0  -6   1       35.59       61.58      9.30 o
   1  -6   1       36.22       39.23      6.18 o
   3  -6   1       16.99       16.50      5.80 o
  -3  -5   1       26.13       26.46      8.39 o
  -2  -5   1        6.31       13.65      4.14 o
  -1  -5   1        1.37        9.04      3.64 o
   0  -5   1       57.67       37.46      6.33 o
   1  -5   1      337.31      375.27     27.70 o
   2  -5   1      128.59      136.00     14.23 o
   3  -5   1       20.44       23.43      2.95 o
   4  -5   1        8.59        7.12      5.05 o
  -4  -4   1       24.46       24.03      5.32 o
  -3  -4   1       31.31       38.09      4.28 o
  -2  -4   1      124.36      124.85     12.77 o
  -1  -4   1       56.69       56.37      3.92 o
   0  -4   1       98.28       92.18      3.42 o
   1  -4   1       23.03       18.37      5.29 o
   2  -4   1       11.03        5.21      2.76 o
   3  -4   1       27.25       22.39      3.19 o
   4  -4   1       10.08       11.76      5.02 o
   5  -4   1        4.06       11.55     11.39 o
  -4  -3   1       31.71       27.99      6.08 o
  -3  -3   1       56.97       43.71      6.31 o
  -2  -3   1       83.57       79.81      4.70 o
  -1  -3   1      171.11      156.90      6.92 o
   0  -3   1      233.48      245.79      6.30 o
   1  -3   1       45.26       37.40      2.68 o
   2  -3   1      195.78      203.71      8.54 o
   3  -3   1       16.36       19.77      3.23 o
   4  -3   1       11.38       10.02      3.20 o
   5  -3   1       22.94       18.25      5.02 o
  -5  -2   1       18.45       27.25      8.78 o
  -4  -2   1      106.58      114.11      9.83 o
  -3  -2   1        6.68       12.84      3.24 o
  -2  -2   1      229.57      217.95      5.83 o
  -1  -2   1      292.22      292.69      7.66 o
   0  -2   1      349.77      302.98      8.36 o
   1  -2   1      137.32      137.18      4.07 o
   2  -2   1       89.05       90.49      4.26 o
   3  -2   1       10.44        2.65      3.90 o
   4  -2   1        1.70        0.00      2.68 o
   5  -2   1       23.48       13.84      9.35 o
  -5  -1   1       32.45       24.86      6.80 o
  -4  -1   1       23.06       29.31      6.67 o
  -3  -1   1       26.85       35.41      5.28 o
  -2  -1   1       76.98       75.14      3.90 o
  -1  -1   1      535.56      492.40     11.77 o
   0  -1   1     1501.93     1414.33     33.07 o
   1  -1   1      500.19      496.01     10.12 o
   2  -1   1      296.31      319.45      7.00 o
   3  -1   1      396.97      431.95     14.05 o
   4  -1   1        7.67       10.09      5.28 o
   5  -1   1       11.21        3.67      5.02 o
  -5   0   1        2.51        0.94      6.09 o
  -4   0   1       90.58       59.24      5.44 o
  -3   0   1      176.28      195.29      7.52 o
  -2   0   1       11.21       18.36      3.09 o
  -1   0   1      859.08      829.17     15.34 o
   1   0   1        8.23       11.26      3.19 o
   2   0   1      297.88      295.56      8.25 o
   3   0   1       33.60       30.57      4.03 o
   4   0   1       21.35       24.08      4.27 o
   5   0   1       15.24       18.12      6.49 o
  -5   1   1        3.98       16.32      7.11 o
  -4   1   1       12.80       12.57      2.98 o
  -3   1   1      121.70      117.50      5.47 o
  -2   1   1       19.63       16.01      2.11 o
  -1   1   1     1344.64     1297.08     25.22 o
   0   1   1     1434.59     1371.03     22.17 o
   1   1   1      319.79      362.31      8.12 o
   2   1   1       77.56       80.10      4.54 o
   3   1   1       46.19       30.83      3.58 o
   4   1   1      237.94      212.71     12.37 o
   5   1   1       41.10       35.83      4.97 o
  -5   2   1       36.98       33.35      6.59 o
  -4   2   1       97.02      132.00     10.73 o
  -3   2   1       46.15       46.04      3.93 o
  -2   2   1       45.49       38.92      3.00 o
  -1   2   1       90.84      103.29      3.37 o
   0   2   1      553.13      538.34     12.42 o
   1   2   1      143.39      133.39      6.22 o
   2   2   1       76.63       65.13      4.01 o
   3   2   1       59.10       77.91      4.47 o
   4   2   1      191.17      178.69     11.92 o
   5   2   1        5.07       -2.70      4.31 o
  -5   3   1        0.13       10.69      4.16 o
  -4   3   1        2.96       -1.57      2.58 o
  -3   3   1        9.48       11.39      2.36 o
  -2   3   1      125.52      118.60      4.94 o
  -1   3   1       37.74       36.74      3.64 o
   0   3   1       43.29       43.59      1.86 o
   1   3   1       82.31       85.95      4.61 o
   2   3   1       11.10       17.62      3.13 o
   3   3   1        4.96       -0.34      5.77 o
   4   3   1       31.32       51.08     11.52 o
  -5   4   1        3.15        2.68      7.96 o
  -4   4   1       21.07       15.60      3.49 o
  -3   4   1      156.11      176.94      9.78 o
  -2   4   1       87.94       76.27      4.16 o
  -1   4   1        7.59        0.69      3.00 o
   0   4   1       10.72       12.27      2.84 o
   1   4   1       40.50       44.97      3.61 o
   2   4   1       56.02       44.82      5.46 o
   3   4   1        1.53        5.15      3.91 o
   4   4   1        0.55       -0.81      4.87 o
  -4   5   1       10.32       14.82      4.06 o
  -3   5   1       12.25        7.49      1.92 o
  -2   5   1      166.75      162.44     18.54 o
  -1   5   1        1.99        1.52      5.98 o
   0   5   1        2.33       14.51      6.72 o
   1   5   1       62.34       69.41      6.71 o
   2   5   1       14.57       14.90      4.19 o
   3   5   1        6.35        2.78      4.56 o
  -3   6   1       48.34       46.89      6.80 o
  -2   6   1       54.01       34.03      8.71 o
  -1   6   1       77.29       85.79      6.98 o
   0   6   1        0.76       19.94      6.68 o
   1   6   1       21.63       19.90      3.97 o
   2   6   1       14.97       10.50      5.25 o
  -1   7   1        1.94       -2.43      5.84 o
   0   7   1       24.11       11.78      7.84 o
   0  -7   2       34.14       33.77     11.50 o
   1  -7   2        3.67       -5.08      4.48 o
  -2  -6   2        7.89        8.46      5.31 o
  -1  -6   2        8.54        4.96      6.45 o
   1  -6   2       63.13       58.32      9.71 o
   2  -6   2       29.56       22.91      7.76 o
   3  -6   2       17.07       17.60      8.98 o
  -3  -5   2       13.15        3.65      5.86 o
  -2  -5   2       32.65       30.65      4.19 o
  -1  -5   2        1.30        9.06      4.52 o
   0  -5   2       30.71       31.51      2.80 o
   1  -5   2       86.17       97.82     12.01 o
   2  -5   2        7.05        1.14      4.45 o
   3  -5   2       33.91       32.12      4.27 o
   4  -5   2        7.85       12.41     13.33 o
  -4  -4   2        0.22       21.49      8.86 o
  -3  -4   2       88.39      103.70     10.60 o
  -2  -4   2        4.60        5.72      3.32 o
  -1  -4   2       25.19       18.27      3.32 o
   0  -4   2       13.69       18.63      4.43 o
   1  -4   2       44.71       39.31      2.08 o
   2  -4   2       15.36       20.00      2.41 o
   3  -4   2        8.14        9.54      2.35 o
   4  -4   2       37.34       58.00      4.84 o
   5  -4   2       92.06      104.68     11.62 o
  -4  -3   2       71.98       84.47      7.25 o
  -3  -3   2      237.42      243.24     12.67 o
  -2  -3   2      127.78      126.18      5.75 o
  -1  -3   2      133.63      117.51      4.60 o
   0  -3   2      152.36      149.86      5.22 o
   1  -3   2       92.09       93.83      3.94 o
   2  -3   2      184.93      194.84      9.86 o
   3  -3   2       18.95       23.00      3.73 o
   4  -3   2       42.58       39.94      3.65 o
   5  -3   2      145.74      138.74     17.96 o
  -5  -2   2        6.29        0.91     13.88 o
  -4  -2   2       75.58       83.72      6.66 o
  -3  -2   2       17.92       16.58      2.85 o
  -2  -2   2      381.50      368.46     11.59 o
  -1  -2   2       79.31       68.01      5.41 o
   0  -2   2      939.37      930.95     16.58 o
   1  -2   2      538.73      587.30     12.35 o
   2  -2   2      386.28      436.79     11.05 o
   3  -2   2       16.85        9.64      2.91 o
   4  -2   2       19.03       20.99      3.45 o
  -5  -1   2       47.28       56.05      6.91 o
  -4  -1   2       45.33       51.44      5.01 o
  -3  -1   2       45.90       46.28      5.62 o
  -2  -1   2      448.79      445.11     12.01 o
  -1  -1   2     3860.43     3677.54     70.45 o
   0  -1   2      622.21      589.04     20.27 o
   1  -1   2       95.70       95.42      4.45 o
   2  -1   2      474.74      493.13     14.21 o
   3  -1   2       23.24       11.23      5.05 o
   4  -1   2        4.36        5.73      3.32 o
   5  -1   2        0.05        1.78      5.25 o
  -5   0   2        4.89        4.75      7.32 o
  -4   0   2       33.88       32.72      4.52 o
  -3   0   2       94.33       86.63      4.87 o
  -2   0   2      123.74      121.56      6.70 o
  -1   0   2      687.98      642.51     11.65 o
   1   0   2      293.16      290.48      7.53 o
   2   0   2      348.29      340.16      9.60 o
   3   0   2      185.73      199.65     10.65 o
   4   0   2       11.61        2.15      8.79 o
   5   0   2        9.00       19.23      4.30 o
  -5   1   2        0.27        2.77      3.31 o
  -4   1   2      123.64      123.88      6.60 o
  -3   1   2       19.09       12.96      2.74 o
  -2   1   2       66.94       61.34      3.56 o
  -1   1   2      872.38      885.30     17.24 o
   0   1   2      212.98      194.37      4.64 o
   1   1   2      380.64      395.93      7.68 o
   2   1   2      118.10      108.80      5.39 o
   3   1   2       18.92       13.58      2.72 o
   4   1   2      150.67      145.41      9.63 o
   5   1   2        7.36       12.11      7.12 o
  -4   2   2       61.82       50.68      4.94 o
  -3   2   2       34.29       35.78      4.10 o
  -2   2   2        1.87       -1.02      2.09 o
  -1   2   2       85.78       72.99      3.94 o
   0   2   2       21.41       18.48      2.45 o
   1   2   2       42.91       33.49      4.36 o
   2   2   2       30.94       23.21      3.51 o
   3   2   2      110.16      115.53      8.06 o
   4   2   2       57.78       50.18      8.41 o
   5   2   2        7.58       14.83      6.16 o
  -5   3   2       16.33       11.23      4.08 o
  -4   3   2      130.87      114.52      8.33 o
  -3   3   2      288.04      315.63     12.90 o
  -2   3   2       26.28       28.53      3.01 o
  -1   3   2       84.87       70.73      6.05 o
   0   3   2      118.47      140.83      3.82 o
   1   3   2       10.43       10.15      2.40 o
   2   3   2       90.71       90.66      4.55 o
   3   3   2      252.35      245.43     17.84 o
   4   3   2        0.92        6.59      4.65 o
  -5   4   2       13.14        8.89      5.94 o
  -4   4   2        5.26        8.93      2.69 o
  -3   4   2      169.36      194.62      9.76 o
  -2   4   2      470.97      514.76     21.14 o
  -1   4   2       94.01      101.33      5.07 o
   0   4   2       51.77       59.28      4.07 o
   1   4   2       49.71       36.77      4.16 o
   2   4   2        3.31        0.60      4.31 o
   3   4   2        7.11        3.55      3.55 o
   4   4   2       14.11       24.35      4.62 o
  -4   5   2       18.90       26.46      5.09 o
  -3   5   2       14.81       18.75      2.85 o
  -2   5   2      110.98      112.87      8.10 o
  -1   5   2       46.81       39.07      5.67 o
   0   5   2        1.33        8.22      4.84 o
   1   5   2       35.51       20.76      4.31 o
   2   5   2       71.88       81.69      6.13 o
   3   5   2       15.96       20.26      7.91 o
  -3   6   2        7.70       10.95      3.85 o
  -2   6   2       16.18       12.05      4.78 o
  -1   6   2       57.17       47.49      6.42 o
   0   6   2        7.02        0.59      3.99 o
   1   6   2       16.95       21.66      5.66 o
   2   6   2        5.32        4.10      5.13 o
  -1   7   2        8.52        4.10      5.52 o
   0  -7   3        2.15       -4.28     10.43 o
   1  -7   3        8.35       28.97      6.32 o
  -2  -6   3        1.74      -12.94      8.63 o
  -1  -6   3        1.92        4.08     10.92 o
   0  -6   3       35.58       59.03     11.95 o
   1  -6   3       31.75       47.71      5.70 o
   2  -6   3        3.69        3.76      5.32 o
   3  -6   3        8.93        4.71      9.23 o
  -3  -5   3       21.71       21.96      4.97 o
  -2  -5   3       45.80       42.98      7.57 o
  -1  -5   3        7.07       12.41      3.70 o
   0  -5   3        9.17       10.72      2.21 o
   1  -5   3       51.57       66.92      8.77 o
   2  -5   3       14.17       22.87      3.95 o
   3  -5   3       13.01        6.13      2.64 o
   4  -5   3        6.17       12.53      6.20 o
  -4  -4   3       49.02       46.86      9.24 o
  -3  -4   3       69.25       67.60      6.62 o
  -2  -4   3        8.40       -4.64      3.36 o
  -1  -4   3       44.96       31.99      3.38 o
   0  -4   3       56.11       44.28      3.94 o
   1  -4   3       46.08       34.50      2.58 o
   2  -4   3       31.11       26.93      2.56 o
   3  -4   3       24.12       20.04      2.84 o
   4  -4   3       25.81       19.42      4.32 o
   5  -4   3       36.07       36.76      8.55 o
  -4  -3   3       12.88       14.14      5.04 o
  -3  -3   3       63.36       55.10     10.29 o
  -2  -3   3       33.62       37.56      3.74 o
  -1  -3   3       24.27       20.19      3.19 o
   0  -3   3      170.71      176.14      5.43 o
   1  -3   3       15.61        8.65      2.41 o
   2  -3   3       49.44       48.00      3.05 o
   3  -3   3        1.08        2.23      2.27 o
   4  -3   3       62.78       53.81      4.39 o
   5  -3   3       25.55       30.68      6.15 o
  -5  -2   3       27.58       24.35      6.41 o
  -4  -2   3       12.62       -5.58     10.71 o
  -3  -2   3       39.33       33.15      5.07 o
  -2  -2   3      578.91      576.97     15.92 o
  -1  -2   3       55.09       59.16      3.44 o
   0  -2   3       62.97       72.81      2.92 o
   1  -2   3     1494.10     1554.22     28.07 o
   2  -2   3      131.95      152.03      4.71 o
   3  -2   3       71.51       73.32      4.23 o
   4  -2   3       11.59        5.81      3.84 o
   5  -2   3       59.61      107.19     12.11 o
  -5  -1   3      172.97      202.99     18.27 o
  -4  -1   3        6.12       10.40      8.77 o
  -3  -1   3       23.40       28.80      4.44 o
  -2  -1   3      223.54      249.50      6.67 o
  -1  -1   3     1565.30     1549.16     32.81 o
   0  -1   3     1397.45     1342.64     30.17 o
   1  -1   3      407.64      414.11     11.22 o
   2  -1   3       78.55       75.80      2.98 o
   3  -1   3      116.64      115.36      8.24 o
   4  -1   3       21.32       20.84      4.61 o
   5  -1   3        0.71       12.81      7.16 o
  -5   0   3       64.54       44.73      9.05 o
  -4   0   3       77.52       66.18      5.25 o
  -3   0   3       29.57       35.38      3.25 o
  -2   0   3      132.42      129.97      3.96 o
  -1   0   3     2071.60     2021.56     34.56 o
   0   0   3      840.39      777.34     17.60 o
   1   0   3      130.78      134.13      6.44 o
   2   0   3      973.41     1056.82     15.51 o
   3   0   3       83.06       82.37      5.12 o
   4   0   3       21.63       20.12      3.46 o
   5   0   3       12.85       17.43      6.16 o
  -5   1   3       52.02       42.81      5.48 o
  -4   1   3       64.81       65.35      4.47 o
  -3   1   3       52.77       54.81      3.53 o
  -2   1   3      407.30      439.55     13.01 o
  -1   1   3     2141.51     2117.93     41.24 o
   0   1   3      518.13      496.68     10.30 o
   1   1   3      368.75      401.21      7.27 o
   2   1   3      127.79      130.27      6.44 o
   3   1   3      205.74      213.88      7.17 o
   4   1   3       27.84       19.58      6.44 o
   5   1   3        6.49        9.96      3.42 o
  -5   2   3        9.13       11.41     13.55 o
  -4   2   3      147.88      152.83     11.71 o
  -3   2   3       87.50       89.44      5.42 o
  -2   2   3       53.78       42.78      2.90 o
  -1   2   3      470.27      471.56      9.40 o
   0   2   3       82.25       93.25      3.43 o
   1   2   3      129.96      123.19      4.11 o
   2   2   3      117.12      126.00      5.84 o
   3   2   3      613.62      646.59     18.75 o
   4   2   3      100.59      104.07      7.99 o
   5   2   3        3.68        4.74      7.23 o
  -5   3   3        5.94        7.88      5.84 o
  -4   3   3        8.78       10.16      4.17 o
  -3   3   3       55.47       56.36      4.61 o
  -2   3   3        7.15       18.26      5.24 o
  -1   3   3      246.48      273.76      7.79 o
   0   3   3      542.46      595.62     13.97 o
   1   3   3       58.16       51.05      2.63 o
   2   3   3       48.63       44.44      3.72 o
   3   3   3       53.66       40.62      5.14 o
   4   3   3       69.79       67.80      7.13 o
  -5   4   3        1.64       -1.30      5.05 o
  -4   4   3        4.96       -1.62      3.39 o
  -3   4   3      244.51      278.99     12.18 o
  -2   4   3       64.77       61.86      4.11 o
  -1   4   3      273.51      286.97     13.85 o
   0   4   3       47.63       48.46      2.38 o
   1   4   3       48.21       42.84      3.15 o
   2   4   3       15.29       10.49      4.58 o
   3   4   3        5.58        3.03      3.57 o
   4   4   3        7.79       -1.04      3.67 o
  -4   5   3        8.13       -0.07      4.26 o
  -3   5   3       43.28       30.68      4.43 o
  -1   5   3        3.90        5.26      4.54 o
   0   5   3       41.99       49.91      5.59 o
   1   5   3       30.67       34.12     10.45 o
   2   5   3        6.92        4.30      2.96 o
   3   5   3       18.70       29.42      5.55 o
  -3   6   3       19.16       32.05      5.68 o
  -2   6   3        0.64        4.04      3.22 o
  -1   6   3       46.38       43.29      6.38 o
   0   6   3       43.00       33.11      5.58 o
   1   6   3       12.59       10.33      2.71 o
   2   6   3       15.44        9.48      6.29 o
  -1   7   3        6.27        5.24      4.05 o
   0   7   3        9.96        5.52      8.36 o
   1  -7   4        2.88        2.43      4.76 o
  -2  -6   4        1.79       31.79      7.72 o
  -1  -6   4        3.87        2.70     13.20 o
   0  -6   4       15.56       28.57     10.46 o
   1  -6   4       34.65       44.36     11.51 o
   2  -6   4       20.34       10.80      5.99 o
   3  -6   4        1.90       14.31      9.64 o
  -3  -5   4        8.55       18.43      5.03 o
  -2  -5   4       41.88       37.45      5.02 o
  -1  -5   4       37.17       59.99      6.04 o
   0  -5   4        8.65        9.43      2.99 o
   1  -5   4       29.72       25.73      2.03 o
   2  -5   4        1.13       -0.98      2.48 o
   3  -5   4        8.83       15.10      3.89 o
   4  -5   4       19.25       24.36      7.02 o
  -4  -4   4       94.18      138.87     13.37 o
  -3  -4   4        2.13        6.27      3.71 o
  -2  -4   4       29.87       30.72      5.16 o
  -1  -4   4       22.83       25.64      4.13 o
   0  -4   4       34.36       36.39      3.01 o
   1  -4   4      122.74      115.73      7.69 o
   2  -4   4       14.62        9.71      3.09 o
   3  -4   4        4.55       -1.06      2.66 o
   4  -4   4       25.65       13.98      6.21 o
   5  -4   4        4.14        0.56      4.99 o
  -4  -3   4       11.21        6.23      4.18 o
  -3  -3   4      166.73      159.69      9.39 o
  -2  -3   4        4.31        2.83      3.65 o
  -1  -3   4      126.52      131.93      4.57 o
   0  -3   4        6.05        8.03      1.97 o
   1  -3   4      363.55      371.71     11.06 o
   2  -3   4       46.49       47.90      3.10 o
   3  -3   4        8.98        8.65      2.95 o
   4  -3   4      114.02      121.41      6.96 o
   5  -3   4       10.09        0.05      5.52 o
  -5  -2   4       13.53       21.93      5.69 o
  -3  -2   4        5.46       -1.00      3.88 o
  -2  -2   4      516.64      530.41     20.17 o
  -1  -2   4       68.41       72.31      4.38 o
   0  -2   4      808.77      816.13     16.63 o
   1  -2   4      553.21      572.70     17.53 o
   2  -2   4       21.03       22.07      3.04 o
   3  -2   4        8.79        8.47      1.96 o
   4  -2   4       59.37       53.84      8.85 o
   5  -2   4        8.69       17.63     22.28 o
  -5  -1   4       63.73       57.98     11.23 o
  -4  -1   4       13.09        7.17      3.43 o
  -3  -1   4       22.90       25.52      4.01 o
  -2  -1   4      168.45      189.60      7.94 o
  -1  -1   4       23.90       28.66      3.89 o
   0  -1   4     2007.57     1922.95     35.52 o
   1  -1   4        2.84        1.18      3.18 o
   2  -1   4      209.77      221.57      8.58 o
   3  -1   4       40.14       55.77      4.48 o
   4  -1   4        1.33       -1.94      3.42 o
   5  -1   4        1.29       -5.52      5.75 o
  -5   0   4       90.23       85.67      6.63 o
  -4   0   4       20.61       16.74      3.81 o
  -3   0   4       15.12       13.47      3.40 o
  -2   0   4       36.30       32.15      4.18 o
  -1   0   4     1514.29     1524.33     31.79 o
   0   0   4      268.27      272.20      5.57 o
   1   0   4      262.24      259.11      7.97 o
   2   0   4      219.87      255.44      7.25 o
   3   0   4       89.86       88.22      4.85 o
   4   0   4       26.03       37.21      5.13 o
   5   0   4       10.78        7.69      6.74 o
  -5   1   4      117.80       93.78     14.05 o
  -4   1   4       23.02       18.36      3.37 o
  -3   1   4        0.72       -2.58      1.99 o
  -2   1   4      142.86      132.66      7.10 o
  -1   1   4     2117.84     2158.77     40.49 o
   0   1   4      566.42      546.81      9.99 o
   1   1   4      211.92      212.65      6.56 o
   2   1   4       60.01       59.05      3.48 o
   3   1   4       80.52       70.73      4.45 o
   4   1   4        8.87       16.03      9.08 o
   5   1   4       20.41       17.96      6.82 o
  -5   2   4       25.41       12.77     15.83 o
  -4   2   4       53.05       44.32      4.16 o
  -3   2   4       67.74       63.05      4.43 o
  -2   2   4       64.33       67.66      3.90 o
  -1   2   4      217.58      216.58      6.42 o
   0   2   4      169.92      175.92      4.54 o
   1   2   4      223.80      228.04      6.03 o
   2   2   4       12.14        0.83      3.32 o
   3   2   4       34.56       17.01      4.30 o
   4   2   4        5.48       17.00      9.50 o
   5   2   4        3.63        0.95      8.20 o
  -5   3   4        0.16        0.60      4.07 o
  -4   3   4       84.72       89.39      8.17 o
  -3   3   4      294.05      289.58     11.25 o
  -2   3   4       37.35       27.00      2.83 o
  -1   3   4      127.95      127.09      5.62 o
   0   3   4      139.67      145.04      4.21 o
   1   3   4       76.58       89.94      4.11 o
   2   3   4        1.11        4.50      3.46 o
   3   3   4       31.86       26.70      9.36 o
   4   3   4        6.31       24.89      5.17 o
  -5   4   4        0.12        4.30      4.98 o
  -4   4   4       34.19       38.58      6.09 o
  -3   4   4        2.82        0.72      1.83 o
  -2   4   4       14.14       12.70      2.13 o
  -1   4   4      104.90      126.08      5.73 o
   0   4   4       30.80       35.70      3.15 o
   1   4   4       12.47        8.39      2.56 o
   2   4   4       43.82       42.23      3.85 o
   3   4   4        7.08       -1.65      3.02 o
   4   4   4        1.00       17.82      6.20 o
  -4   5   4       31.78       36.69      9.01 o
  -3   5   4        6.02       16.41      4.30 o
  -2   5   4       50.73       49.35      6.19 o
  -1   5   4        3.72       -2.30      3.74 o
   0   5   4        8.55        0.71      5.55 o
   1   5   4       16.05       16.01      2.80 o
   2   5   4       23.13       22.99      8.88 o
   3   5   4       13.97       24.27     14.52 o
  -3   6   4       18.34       15.62      6.95 o
  -2   6   4       14.57        9.85      4.35 o
  -1   6   4       10.28       11.99      3.64 o
   0   6   4       40.63       28.08      5.66 o
   1   6   4       18.28       21.24      9.79 o
   2   6   4        3.16        9.66      7.54 o
  -1   7   4        4.82        2.15      5.33 o
  -2  -6   5       12.74       44.90      7.82 o
  -1  -6   5        3.68       -2.55      6.26 o
   0  -6   5       10.56        4.10      4.53 o
   1  -6   5        3.08        0.47      5.93 o
   2  -6   5        2.32        8.26      6.34 o
   3  -6   5        5.25        9.86      6.06 o
  -3  -5   5       14.24       -1.64      4.72 o
  -2  -5   5       29.84       37.97      5.37 o
  -1  -5   5       56.99       58.92      6.43 o
   0  -5   5       90.79       95.59      4.84 o
   1  -5   5       15.73       17.31      2.38 o
   2  -5   5        4.19       -4.54     11.31 o
   3  -5   5       29.88       29.32      4.39 o
   4  -5   5        0.87       -3.97     10.17 o
  -4  -4   5       50.90       47.29      7.67 o
  -3  -4   5       67.39       61.05      7.67 o
  -2  -4   5        1.83        8.01      4.10 o
  -1  -4   5      222.94      234.98     10.82 o
   0  -4   5      269.84      285.49     11.16 o
   1  -4   5        1.42       -0.81      2.15 o
   2  -4   5       10.99       10.88      2.89 o
   3  -4   5        7.58        2.55      4.94 o
   4  -4   5        9.64        1.60      5.09 o
  -4  -3   5        1.59       15.75      6.27 o
  -3  -3   5       50.84       47.59      6.93 o
  -2  -3   5       11.57       18.03      2.68 o
  -1  -3   5       14.43       17.72      2.67 o
   0  -3   5      939.26      994.75     29.32 o
   1  -3   5       34.31       37.88      2.85 o
   2  -3   5        6.69        5.72      3.61 o
   3  -3   5       18.32       21.08      3.93 o
   4  -3   5      103.24       95.14      8.62 o
   5  -3   5       12.44        4.70      4.77 o
  -4  -2   5        8.05       14.15      6.80 o
  -3  -2   5       50.64       43.62      6.87 o
  -2  -2   5      205.05      186.20      9.25 o
  -1  -2   5       25.10       18.14      2.91 o
   0  -2   5      145.14      130.41      5.82 o
   1  -2   5     1055.59     1148.12     22.21 o
   2  -2   5       22.77       26.92      3.48 o
   3  -2   5       19.24       22.52      4.36 o
   4  -2   5       54.39       55.63      5.06 o
   5  -2   5        1.05      -10.50      8.47 o
  -5  -1   5        3.36        8.90     16.61 o
  -4  -1   5        2.00       34.18      8.47 o
  -3  -1   5       85.66       79.98      5.44 o
  -2  -1   5       86.26       76.45      6.96 o
  -1  -1   5       36.50       33.29      3.92 o
   0  -1   5      154.12      143.62      4.51 o
   1  -1   5       23.89       31.66      3.40 o
   2  -1   5      103.99       93.81      5.04 o
   3  -1   5       40.91       37.62      4.16 o
   4  -1   5        5.70        9.91      7.29 o
   5  -1   5       36.62       64.57     13.29 o
  -5   0   5        6.50       15.20      3.86 o
  -4   0   5       43.17       40.69      4.61 o
  -3   0   5        3.91       11.17      2.51 o
  -2   0   5      118.93      119.03      7.91 o
  -1   0   5      266.33      267.36      8.87 o
   0   0   5      155.79      144.46      4.86 o
   1   0   5      280.93      286.16      8.86 o
   2   0   5      129.80      133.83      5.60 o
   3   0   5       51.57       47.35      5.24 o
   4   0   5      147.19      139.72     14.31 o
   5   0   5       36.39       17.87      5.89 o
  -5   1   5       33.08       29.88      8.30 o
  -4   1   5       20.16       23.34      3.46 o
  -3   1   5       52.37       55.14      3.92 o
  -2   1   5      542.09      516.98     13.05 o
  -1   1   5      126.79      119.70      7.49 o
   0   1   5       61.51       57.66      2.16 o
   1   1   5      372.80      415.17     11.69 o
   2   1   5      638.37      710.25     17.90 o
   3   1   5       28.01       28.30      4.89 o
   4   1   5       20.63       23.74      4.99 o
   5   1   5       15.10       13.32      6.40 o
  -5   2   5       13.15       -3.30      8.44 o
  -4   2   5       53.16       54.20      4.93 o
  -3   2   5       18.07       17.43      2.57 o
  -2   2   5      394.43      423.25     13.97 o
  -1   2   5     1268.10     1369.14     32.42 o
   0   2   5       38.42       40.66      3.64 o
   1   2   5       32.70       29.34      2.80 o
   2   2   5       16.04       14.12      3.06 o
   3   2   5      123.78      131.58      9.21 o
   4   2   5        0.14        3.88     11.94 o
   5   2   5        1.40       -1.83      5.74 o
  -5   3   5        7.06       10.34      6.11 o
  -4   3   5      149.56      157.35     11.44 o
  -3   3   5      119.51      117.78      5.87 o
  -2   3   5       58.09       51.23      5.01 o
  -1   3   5       32.62       33.64      2.27 o
   0   3   5      150.97      150.14      4.61 o
   1   3   5       83.69       72.98      3.64 o
   2   3   5       78.52       74.24      4.20 o
   3   3   5       24.42       34.55      7.99 o
   4   3   5       17.92       25.03      6.04 o
  -5   4   5       15.27       23.36      5.91 o
  -4   4   5       59.90       48.62      6.26 o
  -3   4   5       88.59       88.61      4.63 o
  -2   4   5       25.22       28.02      3.05 o
  -1   4   5       52.41       49.34      1.94 o
   0   4   5       10.56       13.83      3.20 o
   1   4   5      122.69      108.37      4.81 o
   2   4   5       46.34       40.01      4.95 o
   3   4   5        2.73       12.94      6.45 o
   4   4   5       10.81        6.33      6.16 o
  -4   5   5       12.41       19.83      5.98 o
  -3   5   5        4.52        3.00      2.21 o
  -2   5   5       19.77       35.19      5.90 o
  -1   5   5       14.90       17.31      3.33 o
   0   5   5       18.04       19.40     12.89 o
   1   5   5       33.81       37.68      3.76 o
   2   5   5       18.81       12.05      6.67 o
  -3   6   5       19.43       -2.55      9.34 o
  -2   6   5        2.94       15.01      5.30 o
  -1   6   5        1.42       -2.68      5.73 o
   0   6   5       28.80       23.90     12.36 o
   1   6   5       75.86       92.55     14.46 o
   2   6   5       15.82       16.02     12.82 o
  -2  -6   6        5.47       -8.18      6.41 o
  -1  -6   6       12.64       13.62      6.85 o
   0  -6   6        5.41       12.93      5.59 o
   1  -6   6        3.15        1.16      4.06 o
   2  -6   6        3.95        5.69      5.29 o
   3  -6   6        1.86       13.95      8.91 o
  -3  -5   6       31.76       43.94     12.66 o
  -2  -5   6       13.73       12.52     10.72 o
  -1  -5   6        5.80        4.29      3.15 o
   0  -5   6      118.00      115.33      5.41 o
   1  -5   6       52.94       32.18      4.52 o
   2  -5   6       31.20       20.50      2.79 o
   3  -5   6        2.19       10.85      7.05 o
   4  -5   6        9.66       17.12      5.94 o
  -4  -4   6       16.23       26.41     12.52 o
  -3  -4   6       21.21       32.04      8.94 o
  -2  -4   6        4.65       13.80     10.64 o
  -1  -4   6       73.00       81.44      6.68 o
   0  -4   6      191.74      204.90      8.54 o
   1  -4   6       14.89       18.91      4.63 o
   2  -4   6       11.65       13.41      2.24 o
   3  -4   6       47.39       46.02      6.67 o
   4  -4   6       18.60       20.43      6.99 o
  -4  -3   6       27.28       28.59      7.16 o
  -3  -3   6       12.47        5.68      5.78 o
  -2  -3   6        2.82        9.08      5.12 o
  -1  -3   6       23.18       16.61      4.66 o
   0  -3   6      596.09      635.72     17.35 o
   1  -3   6      119.01      125.75      4.51 o
   2  -3   6      131.08      162.39     12.93 o
   3  -3   6       21.92       15.57      4.55 o
   4  -3   6       84.87       93.37      9.95 o
   5  -3   6        1.08       -0.68      4.95 o
  -5  -2   6        7.01       12.00      8.18 o
  -4  -2   6        1.45       15.14      8.65 o
  -3  -2   6       28.27        7.46      9.33 o
  -2  -2   6       22.58       23.71      3.40 o
  -1  -2   6      150.26      133.71      5.53 o
   0  -2   6        7.95        9.65      2.08 o
   1  -2   6       34.12       29.44      2.13 o
   2  -2   6       19.11       15.76      3.99 o
   3  -2   6       14.44       13.96      3.43 o
   4  -2   6       77.92       64.96      5.84 o
   5  -2   6        3.24       -6.32      5.97 o
  -5  -1   6       27.89       13.66      8.87 o
  -4  -1   6       13.76       10.87      4.60 o
  -3  -1   6      103.64      121.13      6.54 o
  -2  -1   6        7.84        9.48      3.56 o
  -1  -1   6       47.27       43.91      3.04 o
   0  -1   6        6.99        4.41      3.19 o
   1  -1   6       69.34       66.90      2.77 o
   2  -1   6      138.10      113.64      5.39 o
   3  -1   6       18.75       23.68      3.50 o
   4  -1   6       33.69       31.70      4.39 o
   5  -1   6       22.88       19.20     10.35 o
  -5   0   6        1.50       -3.70      5.96 o
  -4   0   6       16.20       30.69      5.47 o
  -3   0   6      100.00       83.34      7.12 o
  -2   0   6       46.65       46.41      3.28 o
  -1   0   6      151.60      162.83      6.21 o
   0   0   6      127.51      133.32      4.25 o
   1   0   6      180.58      207.91      8.97 o
   2   0   6       88.20      104.86      6.53 o
   3   0   6       18.06       22.28      7.22 o
   4   0   6      114.29      120.74      9.55 o
   5   0   6        2.84        1.17      7.83 o
  -5   1   6        3.38       -8.97     21.37 o
  -4   1   6        2.92        8.39      6.19 o
  -3   1   6       15.55        6.74      2.51 o
  -2   1   6      211.59      232.86     12.11 o
  -1   1   6      223.77      222.96      5.22 o
   0   1   6      396.63      428.39     10.07 o
   1   1   6      328.03      361.43      9.94 o
   2   1   6      126.75      134.28      7.93 o
   3   1   6       62.67       74.64     10.35 o
   4   1   6        9.07        0.69      6.70 o
   5   1   6       19.46       13.68      6.04 o
  -5   2   6      112.92      150.35     14.08 o
  -4   2   6        2.35        1.96      6.07 o
  -3   2   6        8.68       12.00      3.87 o
  -2   2   6      579.91      584.35     22.64 o
  -1   2   6      293.36      313.67      9.94 o
   0   2   6       76.96       68.48      4.34 o
   1   2   6      139.09      145.89      5.70 o
   2   2   6      169.90      173.33      7.16 o
   3   2   6       21.86       23.76     19.22 o
   4   2   6        0.97       13.24     17.16 o
   5   2   6       28.15       32.21      6.67 o
  -5   3   6       16.82       20.73      6.04 o
  -4   3   6       13.26        8.35      3.69 o
  -3   3   6       86.93       79.81      5.95 o
  -2   3   6      244.57      267.49     10.19 o
  -1   3   6       30.50       32.03      2.75 o
   0   3   6        2.14        7.03      2.36 o
   1   3   6       24.94       26.07      3.46 o
   2   3   6      317.98      300.72     13.38 o
   3   3   6       66.81       76.20      7.65 o
   4   3   6        8.18       13.14      6.30 o
  -4   4   6        2.76       -5.68      3.79 o
  -3   4   6        0.04        0.26      3.22 o
  -2   4   6       93.64      105.28      5.08 o
  -1   4   6       37.83       33.09      2.44 o
   0   4   6       27.54       37.62      3.35 o
   1   4   6       16.38       14.16      3.14 o
   2   4   6       57.73       49.98      7.01 o
   3   4   6        8.41       19.84      6.63 o
   4   4   6       15.28        7.42      5.03 o
  -4   5   6        0.49       -2.96      3.87 o
  -3   5   6        0.51       -0.44      2.01 o
  -2   5   6       11.12       20.30     14.07 o
  -1   5   6       26.14       29.44      4.98 o
   0   5   6       64.55       90.20      5.36 o
   1   5   6       19.42       21.91      4.02 o
   2   5   6       19.59        3.92      6.87 o
   3   5   6       43.90       48.10      8.91 o
  -3   6   6        2.04       11.13     10.28 o
  -2   6   6        7.85        6.38      4.23 o
  -1   6   6        1.15       16.77      6.23 o
   0   6   6       56.96       50.52      6.64 o
   1   6   6       13.40       12.50      3.89 o
  -1  -6   7        7.78       24.42     10.83 o
   0  -6   7        5.78        7.22      4.52 o
   1  -6   7       13.78       11.77      6.17 o
   2  -6   7        0.32       -1.56      5.74 o
   3  -6   7        8.50       -2.76      6.30 o
  -3  -5   7        4.41       -4.57      9.11 o
  -2  -5   7       21.45        5.18      5.73 o
  -1  -5   7       25.61       31.74      6.73 o
   0  -5   7       23.16       24.42      3.24 o
   1  -5   7       10.77        9.62      2.76 o
   2  -5   7        2.31        0.08      4.49 o
   3  -5   7        3.52        7.30     15.28 o
   4  -5   7        1.26       -8.13      5.42 o
  -4  -4   7        6.86       22.06      9.92 o
  -3  -4   7       25.16       36.88      9.32 o
  -2  -4   7        6.64        4.47      3.85 o
  -1  -4   7       41.90       48.21      5.26 o
   0  -4   7        1.84        2.46      2.94 o
   1  -4   7       25.75       24.17      3.06 o
   2  -4   7        2.42        5.62      2.17 o
   3  -4   7       36.80       34.99      5.95 o
   4  -4   7       13.01       33.00      8.08 o
  -4  -3   7       40.36       70.08      9.85 o
  -3  -3   7       33.54       28.23      5.33 o
  -2  -3   7        2.58       -0.12      3.95 o
  -1  -3   7       90.52       95.15      6.12 o
   0  -3   7        2.09        2.74      1.92 o
   1  -3   7      199.85      198.43      7.62 o
   2  -3   7       19.16       18.90      4.51 o
   3  -3   7       46.41       46.74      6.02 o
   4  -3   7       42.76       51.15      7.40 o
   5  -3   7       11.22       19.92      4.97 o
  -5  -2   7        5.70       24.21     15.89 o
  -4  -2   7        8.35       -4.60      7.22 o
  -3  -2   7        1.39        1.39      5.61 o
  -2  -2   7       16.32       14.41      2.76 o
  -1  -2   7      212.70      210.14      9.00 o
   0  -2   7       47.10       52.89      3.49 o
   1  -2   7        1.95        1.52      1.73 o
   2  -2   7       17.36       18.55      4.47 o
   3  -2   7       50.52       49.43      6.04 o
   4  -2   7       49.70       79.47     17.97 o
   5  -2   7        2.84       -8.28      5.52 o
  -5  -1   7        8.22       13.70      4.69 o
  -4  -1   7       92.12      107.50      9.88 o
  -3  -1   7       76.28       73.68      6.50 o
  -2  -1   7       58.20       60.70      5.42 o
  -1  -1   7      190.70      186.77      6.88 o
   0  -1   7      454.48      493.09     12.34 o
   1  -1   7        6.14        2.88      1.68 o
   2  -1   7      164.78      142.22      7.68 o
   3  -1   7       70.01       87.76      6.06 o
   4  -1   7       71.60       81.13      7.92 o
   5  -1   7        0.31       11.94     10.88 o
  -5   0   7       17.10       29.22     13.92 o
  -4   0   7       20.79       27.08      4.65 o
  -3   0   7      140.66      152.60      6.71 o
  -2   0   7        0.50        2.29      3.23 o
  -1   0   7        6.64       12.21      5.51 o
   0   0   7       10.37       11.85      2.87 o
   1   0   7     1115.59     1169.30     31.10 o
   2   0   7       93.86      101.82      5.99 o
   3   0   7       34.32       54.13      6.04 o
   4   0   7       50.30       39.37      8.70 o
   5   0   7        6.91        7.02      8.58 o
  -5   1   7       29.03       34.14     12.35 o
  -4   1   7       22.84       28.94      4.56 o
  -3   1   7      162.99      164.34      6.70 o
  -2   1   7     1351.27     1445.52     34.02 o
  -1   1   7      308.06      289.37      7.47 o
   0   1   7       67.40       58.14      4.34 o
   1   1   7      435.06      453.84     12.96 o
   2   1   7      111.30      109.91      6.93 o
   3   1   7       98.60      122.07     12.41 o
   4   1   7       47.52       50.38      9.01 o
   5   1   7       38.13       32.45      9.09 o
  -5   2   7        1.04       16.94      7.34 o
  -4   2   7       65.33       67.67      9.23 o
  -3   2   7      122.90      141.44      8.53 o
  -2   2   7      156.22      139.58      7.39 o
  -1   2   7      107.66      107.44      3.59 o
   0   2   7       23.18       21.32      2.61 o
   1   2   7       73.39       88.85      3.52 o
   2   2   7       22.11       18.70      3.31 o
   3   2   7       63.08       66.63      7.90 o
  -5   3   7        2.64       15.42      6.68 o
  -4   3   7        1.43       30.74      4.99 o
  -3   3   7       33.42       38.38      6.76 o
  -2   3   7       25.47       22.50      3.56 o
  -1   3   7      164.56      183.29      7.14 o
   0   3   7        1.36       -0.36      1.79 o
   1   3   7       17.53       23.20      2.95 o
   2   3   7       83.44       76.36      5.52 o
   3   3   7       49.57       46.96      7.13 o
   4   3   7        3.99        6.01      6.50 o
  -4   4   7        0.73       -3.92      3.54 o
  -3   4   7       13.31       10.34      2.09 o
  -2   4   7       20.44       19.58      2.58 o
  -1   4   7        6.66       -0.35      1.99 o
   0   4   7        6.29        5.20      4.74 o
   1   4   7       92.84       85.61      6.10 o
   2   4   7       33.32       43.53      7.08 o
   3   4   7       24.80       39.40      7.16 o
  -4   5   7        9.71       23.34      7.54 o
  -3   5   7        0.92        3.00      3.02 o
  -2   5   7        7.65       19.76      8.28 o
  -1   5   7       61.17       62.27      6.37 o
   0   5   7      145.77      163.24      7.41 o
   1   5   7       63.98       62.09      7.07 o
   2   5   7       24.48       20.14     12.14 o
   3   5   7       14.23       19.76     14.28 o
  -3   6   7       21.52       53.01     11.68 o
  -2   6   7        4.90        8.55      4.25 o
  -1   6   7       28.53       25.62      7.57 o
   0   6   7        5.07        3.05      4.44 o
   1   6   7       10.47       -0.98      5.86 o
  -1  -6   8        1.77       -8.99      5.99 o
   0  -6   8        0.41       -2.71      8.23 o
   1  -6   8        4.13        2.24      6.43 o
  -3  -5   8        0.01       -9.35      8.46 o
  -2  -5   8       27.07       29.62      6.26 o
  -1  -5   8        3.93       -1.04      6.43 o
   0  -5   8        1.02        8.79      3.55 o
   1  -5   8        6.96        6.78      2.65 o
   2  -5   8       19.09       15.19      2.75 o
   3  -5   8        1.75       -8.19      6.26 o
  -3  -4   8        5.96       -3.35      9.91 o
  -2  -4   8       41.52       46.18      6.67 o
  -1  -4   8      343.83      348.53     13.71 o
   0  -4   8      124.99      126.98      6.36 o
   1  -4   8       11.22       15.26      4.32 o
   2  -4   8       10.43        3.22      6.30 o
   3  -4   8       10.67        7.40     12.39 o
   4  -4   8        8.64       12.35      6.58 o
  -4  -3   8       41.35       48.54      8.65 o
  -3  -3   8        3.81       -9.50     10.00 o
  -2  -3   8       57.62       48.44      4.44 o
  -1  -3   8      118.36       96.17      6.58 o
   0  -3   8       30.11       26.21      2.31 o
   1  -3   8       44.68       40.25      2.72 o
   2  -3   8       43.67       47.33      4.64 o
   3  -3   8       63.66       65.31      7.41 o
   4  -3   8        4.20       20.07      5.56 o
   5  -3   8        7.20       13.22      6.25 o
  -4  -2   8       34.23       39.34      6.89 o
  -3  -2   8       22.97        2.03      6.79 o
  -2  -2   8       17.38       11.47      3.68 o
  -1  -2   8       64.81       76.25      5.42 o
   0  -2   8      286.86      299.62      9.37 o
   1  -2   8       10.14       10.43      4.56 o
   2  -2   8       93.57      101.29      5.18 o
   3  -2   8      323.84      368.60     22.71 o
   4  -2   8       29.22       35.43      6.63 o
   5  -2   8       11.05       -1.34      5.90 o
  -5  -1   8       26.05       31.78     13.11 o
  -4  -1   8        3.60        1.81     25.38 o
  -3  -1   8        2.54       27.65     10.87 o
  -2  -1   8       25.78       23.46      3.81 o
  -1  -1   8       76.21       67.71      4.07 o
   0  -1   8      378.79      394.11     10.84 o
   1  -1   8       19.91       17.06      3.46 o
   2  -1   8        6.56        8.02      1.80 o
   3  -1   8      273.99      289.75     17.35 o
   4  -1   8       89.40      101.95      9.87 o
   5  -1   8        0.26        0.75      7.01 o
  -5   0   8       20.21       24.95     13.84 o
  -4   0   8       14.81        9.79      4.21 o
  -3   0   8       34.00       29.98      4.97 o
  -2   0   8       18.88       17.67      3.35 o
  -1   0   8       15.36        8.14      4.59 o
   0   0   8       81.83       75.98      4.80 o
   1   0   8      473.95      558.08     15.96 o
   2   0   8       39.61       44.46      3.90 o
   3   0   8       63.76       55.93      9.12 o
   4   0   8      149.59      122.02     18.50 o
   5   0   8       15.54        2.51      8.12 o
  -5   1   8        0.39        3.54     11.47 o
  -4   1   8        0.93        5.82     10.28 o
  -3   1   8      163.39      160.51      9.35 o
  -2   1   8       95.62       95.21      6.91 o
  -1   1   8      136.73      140.22      5.18 o
   0   1   8       10.19        6.19      1.31 o
   1   1   8      187.06      221.80      6.17 o
   2   1   8      137.54      138.25      6.82 o
   3   1   8       19.81       12.91      5.92 o
   4   1   8        6.05       -0.25      9.91 o
   5   1   8       28.15       10.96      9.34 o
  -5   2   8        5.35        1.04      9.28 o
  -4   2   8       49.59       47.18      7.37 o
  -3   2   8      171.11      149.26     10.73 o
  -2   2   8       97.85      102.91      6.38 o
  -1   2   8        0.07        7.83      3.17 o
   0   2   8      157.93      156.22      4.98 o
   1   2   8       55.53       65.29      3.18 o
   2   2   8      106.45       99.79      6.26 o
   3   2   8        5.13       -0.62      4.75 o
   4   2   8        1.39       -6.00      5.43 o
  -5   3   8        5.97       10.59      4.85 o
  -4   3   8       41.15       85.30     10.09 o
  -3   3   8       62.73       64.53      5.81 o
  -2   3   8       14.37        5.25      3.45 o
  -1   3   8       74.32       78.53      3.37 o
   0   3   8       47.56       58.63      3.55 o
   1   3   8        6.33       -0.98      2.53 o
   2   3   8       16.58        3.92      4.26 o
   3   3   8       79.06       53.80     16.17 o
   4   3   8       10.37       19.10      5.11 o
  -4   4   8        5.50       12.73      5.41 o
  -3   4   8        1.60        9.08      3.52 o
  -2   4   8       10.62       10.94      2.54 o
  -1   4   8        4.02       10.66      3.07 o
   0   4   8       15.74       20.06      3.45 o
   1   4   8       62.86       54.99      5.79 o
   2   4   8       93.32       82.83      7.00 o
   3   4   8       23.34       45.32     10.37 o
  -4   5   8        4.25       -5.96      6.42 o
  -3   5   8       13.64       13.55      4.56 o
  -2   5   8       12.16       10.69      2.67 o
  -1   5   8       31.94       27.76      2.39 o
   0   5   8        9.33        6.13      3.41 o
   1   5   8        0.34       -6.31      4.21 o
   2   5   8       18.38       10.74      5.20 o
  -2   6   8       19.69       39.06      7.64 o
  -1   6   8        3.99       12.09      3.87 o
   0   6   8       16.39        4.14      6.39 o
   1   6   8       13.12       33.25      9.43 o
  -1  -6   9        2.95       12.51      8.56 o
   0  -6   9       12.48        5.21     11.14 o
   1  -6   9       19.63       20.55      5.48 o
   2  -6   9        0.34        8.51      8.85 o
  -2  -5   9        0.60       12.67      5.54 o
  -1  -5   9        7.39       15.89      8.03 o
   0  -5   9        4.35        9.88      5.79 o
   1  -5   9       10.88        9.18      3.22 o
   2  -5   9        7.13       10.46      5.77 o
   3  -5   9        6.71       15.16      7.57 o
  -3  -4   9        9.25       14.71      9.15 o
  -2  -4   9       27.97       14.37      6.26 o
  -1  -4   9       30.48       24.33      4.95 o
   0  -4   9       19.46       22.60      4.06 o
   1  -4   9        6.41        6.12      3.30 o
   2  -4   9       31.66       16.29      3.98 o
   3  -4   9        1.60        2.89      4.76 o
   4  -4   9        7.64       11.98      5.98 o
  -3  -3   9        8.41        9.45      5.13 o
  -2  -3   9       62.00       68.17      6.25 o
  -1  -3   9      115.58      110.90      7.35 o
   0  -3   9        5.97        8.14      2.26 o
   1  -3   9       22.35       23.31      3.61 o
   2  -3   9        7.72        8.11      3.75 o
   3  -3   9       35.21       35.42      5.54 o
   4  -3   9       15.37       40.15      9.75 o
  -4  -2   9        0.65        5.86      8.47 o
  -3  -2   9       13.14        2.64     11.11 o
  -2  -2   9       23.98       15.60      3.05 o
  -1  -2   9      169.37      169.02     13.56 o
   0  -2   9      256.84      259.14      9.64 o
   1  -2   9       42.69       34.30      3.10 o
   2  -2   9        1.90       -4.29      4.45 o
   3  -2   9      250.13      257.13     14.23 o
   4  -2   9       32.45       31.14      8.10 o
   5  -2   9        6.36       30.26      6.93 o
  -5  -1   9        3.53       14.96      5.09 o
  -4  -1   9       24.76        5.04     21.26 o
  -3  -1   9        2.95       40.09      7.87 o
  -2  -1   9        3.61       -0.08      3.78 o
  -1  -1   9      105.39      102.01      6.92 o
   0  -1   9      183.02      174.53      5.44 o
   1  -1   9      124.65      119.83      5.04 o
   2  -1   9       40.38       34.89      4.12 o
   3  -1   9      219.06      208.05      8.57 o
   4  -1   9        9.96       -5.92      8.32 o
   5  -1   9        9.08       -8.99     10.01 o
  -5   0   9        2.72       15.84     25.56 o
  -4   0   9       12.46       13.02      6.40 o
  -3   0   9       76.52       75.72      5.82 o
  -2   0   9       28.36       31.44      3.29 o
  -1   0   9       63.42       56.93      4.48 o
   0   0   9      102.58      108.50      4.87 o
   1   0   9        9.61       15.88      2.58 o
   2   0   9       36.04       36.31      3.61 o
   3   0   9       13.95       18.04     14.04 o
   4   0   9        7.69       10.17      3.98 o
   5   0   9        0.26        7.46      5.19 o
  -5   1   9        0.41        2.89      8.16 o
  -4   1   9        0.55        5.65      8.45 o
  -3   1   9      129.67      131.99     10.19 o
  -2   1   9       36.70       35.72      6.86 o
  -1   1   9      185.33      171.74      6.73 o
   0   1   9       30.82       25.19      2.34 o
   1   1   9       43.54       42.35      3.94 o
   2   1   9       15.80       13.05      2.44 o
   3   1   9       11.94       10.17      5.41 o
   4   1   9       14.03       33.28      8.95 o
  -5   2   9        0.40       -5.21      9.76 o
  -4   2   9       79.92       77.85     10.38 o
  -3   2   9      286.62      262.35     13.90 o
  -2   2   9       17.65        9.58      3.57 o
  -1   2   9       70.60       64.21      2.70 o
   0   2   9      134.06      140.60      4.63 o
   1   2   9       13.88       18.00      3.06 o
   2   2   9       14.41       10.56      3.38 o
   3   2   9       17.98        6.36      8.71 o
   4   2   9        9.71       17.35      7.20 o
  -5   3   9        1.20        1.06      7.52 o
  -4   3   9        6.77       11.70      9.69 o
  -3   3   9       97.42       85.39      8.66 o
  -2   3   9       29.62       18.40      4.29 o
  -1   3   9       29.85       19.84      2.94 o
   0   3   9       16.10       30.31      3.34 o
   1   3   9        4.64       -0.23      2.28 o
   2   3   9       46.32       48.96      4.86 o
   3   3   9       13.17       11.53      5.60 o
   4   3   9       26.64       52.59      8.71 o
  -4   4   9        6.03       13.35      5.38 o
  -3   4   9        6.60        6.99      3.80 o
  -2   4   9      129.73      119.64      7.37 o
  -1   4   9        9.22        8.86      2.96 o
   0   4   9      135.24      132.34      5.80 o
   1   4   9      321.97      359.56     14.54 o
   2   4   9       75.65       65.45      6.65 o
   3   4   9        0.57       12.80     10.88 o
  -3   5   9       24.40        9.89      6.45 o
  -2   5   9        5.88        9.59      4.06 o
  -1   5   9       38.78       27.95      2.71 o
   0   5   9       48.48       42.50      5.58 o
   1   5   9       43.47       44.95      7.76 o
   2   5   9       34.22       51.69      6.73 o
  -2   6   9        0.21       -2.19     10.98 o
   0   6   9       11.58       37.84     12.20 o
   1   6   9       18.47       31.86      8.28 o
  -1  -6  10        9.07        9.10      7.17 o
   0  -6  10       28.01       32.72      8.62 o
   1  -6  10       11.44       22.03      5.60 o
   2  -6  10        5.54       -9.03      6.74 o
  -2  -5  10       25.20       23.71      7.38 o
  -1  -5  10       11.03       18.41      9.43 o
   0  -5  10        3.49        9.17      4.16 o
   1  -5  10       13.93       24.14      4.25 o
   2  -5  10       23.37       20.96      6.59 o
   3  -5  10       11.61        9.05     10.08 o
  -3  -4  10        3.68        3.10      8.86 o
  -2  -4  10       12.77       10.35      9.22 o
  -1  -4  10       57.13       62.25      7.52 o
   0  -4  10      152.03      162.27      8.21 o
   1  -4  10       58.10       64.65      5.30 o
   2  -4  10        7.60        0.88      5.76 o
   3  -4  10        6.42       -0.20      7.11 o
   4  -4  10        1.68       -1.55      5.57 o
  -4  -3  10        8.73       29.96     13.35 o
  -3  -3  10        3.99       -8.75     11.11 o
  -2  -3  10       16.94       52.53     12.35 o
  -1  -3  10      111.78       93.40      9.00 o
   0  -3  10        0.42        7.82      2.44 o
   1  -3  10      158.63      135.15     14.57 o
   2  -3  10       65.48       43.12      7.51 o
   3  -3  10       26.32       22.35      6.17 o
   4  -3  10        3.32        2.18      6.09 o
  -4  -2  10        9.13        5.99      5.97 o
  -3  -2  10       22.35       15.75      6.95 o
  -2  -2  10       26.69       26.67      5.49 o
  -1  -2  10       21.20       22.17      2.97 o
   0  -2  10       47.53       46.91      3.70 o
   1  -2  10       29.44       32.96      2.79 o
   2  -2  10      290.40      332.53     15.02 o
   3  -2  10       24.98       20.52      4.78 o
   4  -2  10        0.29       -7.39      6.00 o
  -5  -1  10       12.70       16.40     15.70 o
  -4  -1  10       76.45      100.77      8.53 o
  -3  -1  10       11.66        9.50      5.71 o
  -2  -1  10       31.87       22.80      4.28 o
  -1  -1  10      192.59      206.07      7.51 o
   0  -1  10       90.64       90.08      5.87 o
   1  -1  10        1.28        1.64      2.48 o
   2  -1  10      195.61      171.44     10.43 o
   3  -1  10      203.77      221.03      9.13 o
   4  -1  10        6.45       21.39      6.70 o
   5  -1  10        1.21       11.63      8.95 o
  -5   0  10        2.32      -15.78     25.95 o
  -4   0  10       47.97       33.82     11.21 o
  -3   0  10      166.78      165.37      9.92 o
  -2   0  10       72.85       77.74      5.59 o
  -1   0  10      150.17      159.31      6.31 o
   0   0  10      136.90      153.39      7.82 o
   1   0  10        4.54        6.01      2.45 o
   2   0  10       95.75      100.85      6.98 o
   3   0  10       17.29       19.72      3.96 o
   4   0  10       58.98       55.11      8.21 o
  -5   1  10        2.09       -9.84      8.89 o
  -4   1  10       28.45       41.14     14.01 o
  -3   1  10       34.48       30.94      7.67 o
  -2   1  10        4.00       -3.51      5.66 o
  -1   1  10      271.68      283.21     11.95 o
   0   1  10      204.39      194.96     11.41 o
   1   1  10       39.57       47.84      4.93 o
   2   1  10       56.53       59.46      4.48 o
   3   1  10        4.06       14.18      4.53 o
   4   1  10       19.26       22.89     11.09 o
  -5   2  10        4.01       15.69      8.57 o
  -4   2  10       23.49       27.82      5.18 o
  -3   2  10       75.63       55.64      8.87 o
  -2   2  10      147.64      152.16      9.37 o
  -1   2  10        6.92        7.51      1.58 o
   0   2  10      155.89      135.69      7.45 o
   1   2  10       13.95       10.21      2.67 o
   2   2  10       22.60       17.62      5.03 o
   3   2  10        6.44       19.36      8.08 o
   4   2  10       11.69       27.15      6.62 o
  -4   3  10       18.24       39.58      9.67 o
  -3   3  10       76.20       70.02      7.22 o
  -2   3  10        8.68       -1.02      6.09 o
  -1   3  10       22.24       24.21      2.42 o
   0   3  10       98.53       99.60      3.95 o
   1   3  10      582.65      614.44     14.15 o
   2   3  10       31.22       29.36      4.46 o
   3   3  10        1.51       -5.81      4.49 o
   4   3  10       16.41       46.62     10.16 o
  -4   4  10        6.20       10.46      7.01 o
  -3   4  10        1.76       -0.49      6.69 o
  -2   4  10       27.54       21.81      3.74 o
  -1   4  10       42.56       31.77      3.07 o
   0   4  10       91.03       79.15      5.14 o
   1   4  10        2.32        6.27      3.75 o
   2   4  10      104.90      123.52      8.44 o
   3   4  10        6.37        4.92      6.62 o
  -3   5  10        2.58        2.85      5.48 o
  -2   5  10        6.65        9.63      3.16 o
  -1   5  10       23.96       22.80      3.13 o
   0   5  10       10.16       16.37      4.07 o
   1   5  10       21.98        6.12      6.69 o
   2   5  10       23.57       21.63      5.97 o
  -2   6  10        0.32       -8.71      5.81 o
  -1   6  10        4.21       13.00      5.59 o
   0   6  10       22.14       13.21     11.01 o
   0  -6  11       11.84       24.81      8.47 o
   1  -6  11        0.31        0.87      6.83 o
  -2  -5  11        3.11       -4.07      5.29 o
  -1  -5  11        5.54        5.57      6.69 o
   0  -5  11       24.52       16.70      6.75 o
   1  -5  11        1.20        2.72      5.55 o
   2  -5  11        2.49        3.33      7.30 o
   3  -5  11        0.73       -2.46      6.50 o
  -3  -4  11        8.18       35.31      7.61 o
  -2  -4  11       10.27       21.02      8.26 o
  -1  -4  11       12.44       39.12     12.14 o
   0  -4  11       48.95       47.64      4.64 o
   1  -4  11       12.70       30.36      4.68 o
   2  -4  11       12.96        3.18      6.44 o
   3  -4  11        1.54        2.75      7.04 o
   4  -4  11        0.41       13.25      5.78 o
  -4  -3  11       14.48       21.55      6.73 o
  -3  -3  11       19.29       16.19      7.04 o
  -2  -3  11      169.25      187.21     21.26 o
  -1  -3  11        5.91       26.51      5.15 o
   0  -3  11        8.89       19.72      5.71 o
   1  -3  11      126.67      119.44     10.40 o
   2  -3  11       11.34       13.20      3.83 o
   3  -3  11        6.99       17.42      5.23 o
   4  -3  11       10.16       11.82      4.62 o
  -4  -2  11        0.19       20.44     11.97 o
  -3  -2  11        2.33        7.29      4.86 o
  -2  -2  11       17.18       11.74      3.33 o
  -1  -2  11       25.23       27.65      3.28 o
   0  -2  11       40.42       31.87      3.60 o
   1  -2  11       50.64       44.96      4.42 o
   2  -2  11      569.16      623.58     29.05 o
   3  -2  11       33.98       33.24      5.79 o
   4  -2  11       31.63       48.48      9.05 o
  -4  -1  11        6.07        7.45     13.58 o
  -3  -1  11        9.20        9.91      4.71 o
  -2  -1  11       23.61       25.47      5.05 o
  -1  -1  11      179.80      170.40      7.31 o
   0  -1  11       18.67       14.90      3.45 o
   1  -1  11      250.93      238.48     10.07 o
   2  -1  11       62.84       58.53      4.46 o
   3  -1  11       58.65       53.45      5.39 o
   4  -1  11        4.01       -7.10      4.73 o
  -5   0  11        0.01        9.48     25.28 o
  -4   0  11       47.16       35.09      6.11 o
  -3   0  11      118.21      116.50      8.08 o
  -2   0  11       95.08      107.52     10.79 o
  -1   0  11       58.49       68.61      3.95 o
   0   0  11        3.28        6.98      3.30 o
   1   0  11       10.79        8.15      2.44 o
   2   0  11      131.39      132.55      7.35 o
   3   0  11       80.62       64.56     13.58 o
   4   0  11        6.56       13.02      7.36 o
  -5   1  11       18.18       12.77     11.73 o
  -4   1  11       55.12       89.59     11.90 o
  -3   1  11        3.93       -2.11      7.82 o
  -2   1  11       11.35       10.51      2.80 o
  -1   1  11        2.67       -4.93      4.60 o
   0   1  11       59.50       57.35      5.50 o
   1   1  11       13.96       18.19      3.29 o
   2   1  11       14.52       15.55      3.09 o
   3   1  11       43.70       31.60      6.65 o
   4   1  11       32.47       50.66     10.77 o
  -4   2  11       12.09       16.81      5.21 o
  -3   2  11       17.04        8.30      4.82 o
  -2   2  11       84.56       91.86      7.67 o
  -1   2  11        3.78       15.50      4.18 o
   0   2  11       47.36       37.74      2.77 o
   1   2  11       88.97       97.96      4.48 o
   2   2  11       19.11       11.70      3.79 o
   3   2  11       66.66       66.53      9.52 o
   4   2  11       19.77       24.28      6.05 o
  -4   3  11       20.86       10.05      6.83 o
  -3   3  11       60.83       64.05      5.59 o
  -2   3  11        4.20       -3.74      5.19 o
  -1   3  11        0.25       -0.32      1.81 o
   0   3  11      220.05      206.32      7.69 o
   1   3  11      110.29      112.67      5.61 o
   2   3  11        8.70        3.34      3.95 o
   3   3  11        4.99        1.13      6.99 o
  -4   4  11       24.17       15.92      3.97 o
  -3   4  11        0.00        6.20      6.22 o
  -2   4  11       19.19       28.13      6.58 o
  -1   4  11       47.06       35.78      4.12 o
   0   4  11       94.81      114.53      6.07 o
   1   4  11       80.29       88.88      6.84 o
   2   4  11       23.26       22.95      5.45 o
   3   4  11        8.81        9.22      5.06 o
  -3   5  11        0.65       28.15     12.25 o
  -2   5  11        1.90       -3.14      6.06 o
  -1   5  11       18.23        5.30      5.10 o
   0   5  11       22.23       37.19      7.78 o
   1   5  11       10.95        3.60      5.65 o
   2   5  11       33.70       41.65      8.48 o
  -1   6  11       10.41       -5.05     13.27 o
  -2  -5  12        8.49       19.95      6.97 o
  -1  -5  12       67.26       48.62     11.58 o
   0  -5  12       25.70       -6.33      9.45 o
   1  -5  12        5.18        8.69      4.41 o
   2  -5  12        2.79       -2.72      7.37 o
  -3  -4  12        5.34       17.57      8.91 o
  -2  -4  12       20.86       38.17     15.80 o
  -1  -4  12       12.96       16.67      6.40 o
   0  -4  12       37.93       49.79      7.40 o
   1  -4  12       53.00       46.96      4.70 o
   2  -4  12        6.04       -2.80      5.66 o
   3  -4  12        5.46       -1.32      7.20 o
  -3  -3  12       28.89        6.11     12.82 o
  -2  -3  12       64.30       76.55      8.12 o
  -1  -3  12       23.90       19.72      3.32 o
   0  -3  12       22.48       21.29      6.99 o
   1  -3  12       20.93       24.55      5.46 o
   2  -3  12        8.02        7.86      7.92 o
   3  -3  12        3.77       16.79     10.17 o
   4  -3  12       46.18       30.49      7.36 o
  -4  -2  12        2.66        1.22     15.33 o
  -3  -2  12       10.27       17.51      7.07 o
  -2  -2  12      152.57      161.38     11.95 o
  -1  -2  12        2.89        2.56      3.32 o
   0  -2  12       32.97       31.13      3.54 o
   1  -2  12       78.80       85.61      5.32 o
   2  -2  12      117.93      112.66     10.46 o
   3  -2  12        9.81        3.93      7.35 o
   4  -2  12       21.86       24.14      7.82 o
  -4  -1  12       11.16       35.56     12.43 o
  -3  -1  12        4.79        2.15      6.73 o
  -2  -1  12        6.01       13.76      9.60 o
  -1  -1  12       20.06       16.52      3.55 o
   0  -1  12       24.34       23.71      2.71 o
   1  -1  12       15.85       20.81      2.80 o
   2  -1  12      210.89      210.21     15.41 o
   3  -1  12       46.50       32.35      3.52 o
   4  -1  12       19.97       -0.65      5.51 o
  -4   0  12        5.05       27.53     13.93 o
  -3   0  12       72.71       73.25      6.09 o
  -2   0  12      114.90       92.87     10.46 o
  -1   0  12       70.44       75.36      3.87 o
   0   0  12       23.68       26.56      4.61 o
   1   0  12        8.08        2.48      2.74 o
   2   0  12       24.01       19.97      5.54 o
   3   0  12        5.56        8.79      3.55 o
   4   0  12       16.53       10.49     15.22 o
  -4   1  12       17.10       -3.38      8.88 o
  -3   1  12       22.82        7.78     11.69 o
  -2   1  12       59.51       56.78      3.46 o
  -1   1  12      114.39      108.23      8.57 o
   0   1  12       60.00       54.74      4.43 o
   1   1  12       80.39       85.74      4.59 o
   2   1  12        1.14        4.11      3.70 o
   3   1  12       21.41       15.05      5.39 o
   4   1  12        6.65        9.94      9.59 o
  -4   2  12       30.82       31.51      6.44 o
  -3   2  12        5.57        0.28      7.13 o
  -2   2  12        0.00        4.07      5.15 o
  -1   2  12      236.69      233.18     15.55 o
   0   2  12      258.26      241.67     13.13 o
   1   2  12       59.79       71.59      4.05 o
   2   2  12        7.50        7.35      4.09 o
   3   2  12       24.27       20.78      5.12 o
   4   2  12        6.87       -1.44      4.49 o
  -4   3  12       14.26       23.56      6.90 o
  -3   3  12       21.39       13.20      4.59 o
  -2   3  12        1.53        3.25      4.39 o
  -1   3  12       10.11       16.30      2.45 o
   0   3  12      117.21      108.66      5.17 o
   1   3  12       48.74       56.76      5.83 o
   2   3  12       27.15       16.04      3.98 o
   3   3  12        3.06       -4.98      6.12 o
  -3   4  12        9.52       10.06     16.46 o
  -2   4  12        7.68       16.04      7.14 o
  -1   4  12        4.41        5.58      4.83 o
   0   4  12       53.19       43.87      3.86 o
   1   4  12       21.77       10.58      5.70 o
   2   4  12       27.26       24.58      7.76 o
  -3   5  12       16.43        3.08     12.36 o
  -2   5  12        6.42        6.92      9.02 o
  -1   5  12        0.15       -5.11      3.77 o
   0   5  12       48.48       72.06     14.90 o
   1   5  12       27.84       19.83      4.86 o
  -1  -5  13       31.45       18.61     30.31 o
   0  -5  13       25.16       26.83      9.90 o
   1  -5  13        0.14       17.03     16.34 o
   2  -5  13        8.82       -1.88      5.38 o
  -2  -4  13       23.06        6.52      7.14 o
  -1  -4  13        5.70        2.62      7.54 o
   0  -4  13       90.42       89.19      6.56 o
   1  -4  13        9.91        5.95     12.85 o
   2  -4  13        9.48       15.62      7.64 o
   3  -4  13       29.52       10.86      7.72 o
  -3  -3  13        9.96        1.84      7.14 o
  -2  -3  13       34.97       32.17      7.28 o
  -1  -3  13       29.58       35.67      6.37 o
   0  -3  13       12.92        5.21      4.89 o
   1  -3  13      238.64      243.67     12.57 o
   2  -3  13       11.36       10.25      4.29 o
   3  -3  13       32.55       38.35      7.20 o
   4  -3  13        2.53        7.41      6.62 o
  -4  -2  13        2.99       11.88      6.73 o
  -3  -2  13        1.97       27.60     12.92 o
  -2  -2  13       83.17       89.48     18.02 o
  -1  -2  13       18.41       16.69      3.37 o
   0  -2  13       10.51       16.68      3.08 o
   1  -2  13       20.36       21.34      3.24 o
   2  -2  13       45.52       40.95      5.37 o
   3  -2  13       33.18       29.05      6.68 o
   4  -2  13        5.49        1.72      9.61 o
  -4  -1  13        4.01       14.09     11.92 o
  -3  -1  13        2.26        0.57      8.02 o
  -2  -1  13       16.75       16.81      7.66 o
  -1  -1  13       59.55       54.96      4.48 o
   0  -1  13       34.36       31.05      4.55 o
   1  -1  13       15.90       12.73      3.21 o
   2  -1  13      180.05      181.84     13.30 o
   3  -1  13       20.39       16.98      3.09 o
   4  -1  13        4.58        1.69      5.35 o
  -4   0  13        2.57       18.05      9.87 o
  -3   0  13       38.20       25.25      4.68 o
  -2   0  13       28.61       31.28      2.39 o
  -1   0  13       81.04       74.71      7.31 o
   0   0  13        3.71        7.53      4.45 o
   1   0  13       87.42       75.79      6.03 o
   2   0  13        6.50        8.09      3.59 o
   3   0  13       35.03       49.27      6.54 o
   4   0  13        7.78       10.46     14.81 o
  -4   1  13        5.61      -10.09      7.56 o
  -3   1  13        9.95       21.74      7.77 o
  -2   1  13      107.15       95.90      8.43 o
  -1   1  13      106.84      101.63      8.06 o
   0   1  13       63.24       49.95      4.80 o
   1   1  13       63.11       69.53      5.90 o
   2   1  13       29.32       30.57      4.22 o
   3   1  13        7.08        2.56      4.06 o
   4   1  13        7.03       14.14      5.15 o
  -4   2  13       64.61       72.72      7.09 o
  -3   2  13        8.57        7.12      5.34 o
  -2   2  13       24.21       20.63      9.18 o
  -1   2  13      145.53      145.17      7.70 o
   0   2  13      354.05      348.73     16.03 o
   1   2  13      133.92      136.14      6.38 o
   2   2  13       58.52       71.68      6.55 o
   3   2  13        1.25      -12.02      8.02 o
  -4   3  13       50.36       33.64      9.50 o
  -3   3  13       41.55       44.28     11.80 o
  -2   3  13       28.29       30.31      4.46 o
  -1   3  13       96.00       99.59      9.77 o
   0   3  13       28.90       21.80      3.32 o
   1   3  13        3.91        9.13      3.56 o
   2   3  13        6.81        0.30      3.88 o
   3   3  13       33.82       12.42      8.42 o
  -3   4  13        1.40        7.78      9.25 o
  -2   4  13       32.94       45.04      5.59 o
  -1   4  13       25.49       18.23      4.17 o
   0   4  13       14.28       36.75     16.69 o
   1   4  13       89.02       94.22      8.21 o
   2   4  13       10.77       17.31      5.62 o
  -2   5  13        1.83        2.93     11.05 o
  -1   5  13       42.28       38.89      7.26 o
   0   5  13       37.12       33.29      8.35 o
   1   5  13       11.83       36.28      8.27 o
  -1  -5  14       30.49       11.95     18.78 o
   0  -5  14        8.29       40.52     18.77 o
   1  -5  14       13.91       33.90      6.03 o
  -2  -4  14        0.91       18.79     14.69 o
  -1  -4  14        3.92       25.32     13.25 o
   0  -4  14       21.75       31.51     10.19 o
   1  -4  14        3.11        9.33      5.25 o
   2  -4  14       13.61        9.90     16.62 o
   3  -4  14       28.11       14.45      6.87 o
  -3  -3  14       57.13       64.04     14.43 o
  -2  -3  14        5.63       -3.22     29.00 o
  -1  -3  14        1.57      -10.82     12.82 o
   0  -3  14       34.37       28.57      4.43 o
   1  -3  14       18.00       21.98      5.03 o
   2  -3  14       31.34       34.69     14.64 o
   3  -3  14       35.23       32.36      8.33 o
  -3  -2  14       50.61       58.27      7.71 o
  -2  -2  14       18.95       21.18      9.38 o
  -1  -2  14       36.09       25.39      4.69 o
   0  -2  14       25.89       26.52      4.30 o
   1  -2  14       23.81       22.15      3.99 o
   2  -2  14       14.33       21.27      6.59 o
   3  -2  14        6.36        4.28      8.84 o
   4  -2  14       18.34       16.60      6.06 o
  -4  -1  14       22.97       23.91     13.14 o
  -3  -1  14      182.64      240.45     21.19 o
  -2  -1  14        5.33        3.04      4.19 o
  -1  -1  14        4.82       19.36     12.63 o
   0  -1  14       10.43        6.60      4.34 o
   1  -1  14       28.50       20.02      4.38 o
   2  -1  14        2.83        7.85      3.36 o
   3  -1  14        1.94        4.13      4.31 o
   4  -1  14        7.34       10.13      8.12 o
  -4   0  14        3.36       15.33      8.65 o
  -3   0  14       21.81       25.36      6.23 o
  -2   0  14      145.29      161.43      9.39 o
  -1   0  14       29.47       45.90      7.22 o
   0   0  14        2.00        5.86      3.66 o
   1   0  14      101.26       85.98      7.86 o
   2   0  14        4.71       16.16      5.60 o
   3   0  14        0.10        4.27      3.60 o
   4   0  14        1.20       -0.17      5.33 o
  -4   1  14       10.00       24.60     12.02 o
  -3   1  14        7.02       -1.48      9.15 o
  -2   1  14       51.21       34.71      4.92 o
  -1   1  14       53.14       55.52      5.84 o
   0   1  14        8.98        3.68      3.57 o
   1   1  14       14.59       16.18      2.59 o
   2   1  14       58.86       67.31      7.76 o
   3   1  14       10.38       -5.71      5.99 o
  -4   2  14       27.24       31.56     12.06 o
  -3   2  14       18.00       25.32      8.47 o
  -2   2  14       10.03        4.85      2.70 o
  -1   2  14       47.92       41.71      6.76 o
   0   2  14       25.24       22.24      4.92 o
   1   2  14       75.87       72.13      6.14 o
   2   2  14        8.93        6.38      3.44 o
   3   2  14       15.61        3.80     10.78 o
  -3   3  14       28.49       18.56      7.96 o
  -2   3  14       10.89       14.78      4.03 o
  -1   3  14        5.91        5.70      4.76 o
   0   3  14       14.57       11.22      4.02 o
   1   3  14        4.80        0.17      4.38 o
   2   3  14       28.13       42.62      7.29 o
   3   3  14        0.00        1.96      4.55 o
  -3   4  14        2.51       17.99     14.47 o
  -2   4  14        0.09       -0.99      5.63 o
  -1   4  14        2.96        8.52      7.63 o
   0   4  14       10.16       -6.98     10.40 o
   1   4  14        2.40        1.82      9.88 o
   2   4  14        5.27       20.03      7.66 o
  -2   5  14        2.14       -4.87      8.08 o
  -1   5  14        5.03        9.25      7.38 o
   0   5  14        5.86       -0.38      6.89 o
   0  -5  15        4.79       -6.78     14.03 o
  -2  -4  15        4.84       11.29     13.18 o
  -1  -4  15       16.72       63.78     13.60 o
   0  -4  15       22.52       35.65      8.45 o
   1  -4  15        0.41        0.31      4.32 o
   2  -4  15        4.97        2.98      5.26 o
  -3  -3  15       40.60       34.74      8.81 o
  -2  -3  15        6.56       -8.39      7.58 o
  -1  -3  15        2.25       25.97     22.18 o
   0  -3  15        0.46        0.99      3.37 o
   1  -3  15       11.00       14.91      3.52 o
   2  -3  15       36.44       45.88      7.48 o
   3  -3  15        4.43       13.97      6.35 o
  -3  -2  15       89.06      134.51     16.76 o
  -2  -2  15        9.49       19.73      3.67 o
  -1  -2  15       35.71       28.04      5.86 o
   0  -2  15       20.58       26.17      3.49 o
   1  -2  15       31.07       27.57      9.23 o
   2  -2  15        5.79       10.79      4.36 o
   3  -2  15       24.32       19.08      8.81 o
  -4  -1  15       29.05       16.43     25.57 o
  -3  -1  15       42.91       40.93      6.62 o
  -2  -1  15       45.26       36.76      4.68 o
  -1  -1  15        7.92        8.68      2.74 o
   0  -1  15       49.87       30.79      6.38 o
   1  -1  15      158.43      158.51     13.19 o
   2  -1  15       31.05       23.22      4.16 o
   3  -1  15       21.24       12.49      5.38 o
  -4   0  15       18.30       24.61     10.18 o
  -3   0  15       35.73       28.88      8.70 o
  -2   0  15       28.18       23.47      4.31 o
  -1   0  15       22.37       36.75      4.74 o
   0   0  15        4.84       -2.22      5.39 o
   1   0  15      200.41      225.37     13.23 o
   2   0  15       42.27       28.53      6.54 o
   3   0  15        0.74        0.70      3.02 o
  -4   1  15        1.90       15.12     12.72 o
  -3   1  15        6.87        3.90     10.61 o
  -2   1  15      109.14      112.68      8.41 o
  -1   1  15       69.98       65.78      8.23 o
   0   1  15       99.25      103.18      8.34 o
   1   1  15      106.46      104.29      5.65 o
   2   1  15       29.51       33.32      7.05 o
   3   1  15       25.33       21.61      5.78 o
  -4   2  15        7.44       33.22     11.77 o
  -3   2  15        0.79        8.81     13.75 o
  -2   2  15        6.14       16.30      7.65 o
  -1   2  15       65.85       69.05      5.23 o
   0   2  15        3.23       18.64      9.20 o
   1   2  15        6.21        8.48      2.97 o
   2   2  15        0.01        6.62      6.07 o
   3   2  15        8.97       -0.17      7.25 o
  -3   3  15        2.47       28.38      9.15 o
  -2   3  15        7.88       17.40      6.89 o
  -1   3  15        0.20       -5.52      4.16 o
   0   3  15      111.62       90.07      7.74 o
   1   3  15        9.29        6.70      5.08 o
   2   3  15        4.56        2.72      4.33 o
  -2   4  15        9.83       32.90     12.83 o
  -1   4  15        9.21        2.37     13.75 o
   0   4  15        5.54        5.42      4.78 o
   1   4  15       30.50       48.32      6.81 o
  -1  -4  16        0.63      -10.29     17.10 o
   0  -4  16        0.13        6.97     10.51 o
   1  -4  16        2.37        0.65      4.29 o
   2  -4  16        7.28        0.62     15.97 o
  -2  -3  16        1.33        9.53      5.77 o
  -1  -3  16        4.79       17.09     20.95 o
   0  -3  16       32.89       22.12      6.09 o
   1  -3  16        1.84       17.59     17.93 o
   2  -3  16        8.45       14.24      4.98 o
   3  -3  16        3.30       -0.52      8.63 o
  -3  -2  16        9.85        2.18      5.48 o
  -2  -2  16        0.47        4.74     10.99 o
  -1  -2  16        6.18       21.39      7.43 o
   0  -2  16       16.98       12.23      3.46 o
   1  -2  16        6.22       -0.47      8.41 o
   2  -2  16       10.10       15.61      7.61 o
   3  -2  16        5.56        7.08      9.53 o
  -3  -1  16       38.36       37.02     13.77 o
  -2  -1  16       21.11       11.37     13.35 o
  -1  -1  16       19.76       21.72      7.26 o
   0  -1  16       41.66       38.08      6.06 o
   1  -1  16       68.44       75.32      7.48 o
   2  -1  16       11.77       16.28      5.23 o
   3  -1  16        2.57       32.69      9.76 o
  -3   0  16       11.61       52.73     14.81 o
  -2   0  16       14.20       37.92     11.53 o
  -1   0  16       45.33       62.40      8.33 o
   0   0  16       24.11       22.51      6.69 o
   1   0  16      170.31      204.53     10.80 o
   2   0  16        3.41        5.00      3.27 o
   3   0  16       25.66       76.52     16.64 o
  -3   1  16        0.77      -21.40     25.81 o
  -2   1  16       39.16       47.54      9.39 o
  -1   1  16        6.28       10.57      4.07 o
   0   1  16       41.78       61.07     11.94 o
   1   1  16        1.87       -2.60      8.05 o
   2   1  16        4.52        7.68      3.76 o
   3   1  16        4.59        0.23      5.48 o
  -3   2  16        5.45       -4.96     10.43 o
  -2   2  16        7.90        5.65      8.92 o
  -1   2  16        7.83       20.77      8.00 o
   0   2  16       31.70       33.15      9.75 o
   1   2  16       14.85       11.77      7.46 o
   2   2  16       18.27       19.26      5.82 o
  -3   3  16        7.50       14.84      8.36 o
  -2   3  16       29.26       26.41      8.77 o
  -1   3  16        3.54        8.89      6.38 o
   0   3  16        0.41       -9.73     10.10 o
   1   3  16       12.18       17.18      6.16 o
   2   3  16        9.56       10.42      6.20 o
  -2   4  16        3.12       34.42     17.64 o
  -1   4  16       17.98       36.64      9.43 o
   0   4  16       12.27       -0.81      6.51 o
   1   4  16       13.87       22.39      5.96 o
   0  -4  17        4.94       -0.85      7.15 o
   1  -4  17       10.91       -2.93      8.55 o
  -2  -3  17       34.57       48.53     15.38 o
  -1  -3  17       18.96       17.57     11.72 o
   0  -3  17        5.22       55.83     22.24 o
   1  -3  17       11.22       43.56     15.87 o
   2  -3  17        1.30       -2.51      6.56 o
  -2  -2  17        2.76       -8.74      8.47 o
  -1  -2  17       11.32       -1.94      9.54 o
   0  -2  17       23.99       40.97      7.43 o
   1  -2  17       19.66       31.01      6.42 o
   2  -2  17        3.66        2.90      8.37 o
   3  -2  17        1.75       -0.62      4.95 o
  -3  -1  17        3.69      -12.23      9.91 o
  -2  -1  17        7.76       24.36     11.68 o
  -1  -1  17        5.77       -3.93      6.54 o
   0  -1  17       30.72       22.14     13.24 o
   1  -1  17       24.00      -11.52      7.93 o
   2  -1  17        7.45        3.01      3.90 o
   3  -1  17        1.70       29.95     17.66 o
  -3   0  17       34.83       30.38      9.59 o
  -2   0  17       14.87       22.53     10.60 o
  -1   0  17        2.20       18.37      7.92 o
   0   0  17      148.21      178.02     28.64 o
   1   0  17        0.18      -10.60      7.07 o
   2   0  17       16.23       26.74      7.93 o
   3   0  17        2.02       -0.53      5.56 o
  -3   1  17       12.76       31.77     10.73 o
  -2   1  17        9.18       10.37      7.96 o
  -1   1  17       35.08       32.23      6.46 o
   0   1  17      153.43      147.70     17.00 o
   1   1  17       20.88       43.40      9.00 o
   2   1  17        8.08       17.55      8.73 o
  -3   2  17       29.77       89.66     16.01 o
  -2   2  17        0.76       18.22     10.31 o
  -1   2  17       35.69       52.94     10.22 o
   0   2  17       11.54       25.90      6.92 o
   1   2  17       24.41       40.73     10.80 o
   2   2  17        6.74       15.15      6.63 o
  -2   3  17        8.01        1.72      9.62 o
  -1   3  17       12.75        9.33      8.89 o
   0   3  17       10.78       -0.21      9.52 o
   1   3  17       19.27       21.33      5.36 o
  -1   4  17       10.75       28.56      9.79 o
   0   4  17        5.64        8.96      5.85 o
  -1  -3  18       17.16       22.89     13.87 o
   0  -3  18        3.62        1.95     22.77 o
   1  -3  18        2.07        7.21     22.20 o
  -2  -2  18        5.16      -10.86     13.00 o
  -1  -2  18       40.87       40.15      8.67 o
   0  -2  18       10.69       -2.42     10.02 o
   1  -2  18        5.85        6.38      5.74 o
   2  -2  18        6.37       15.24     15.06 o
  -2  -1  18       11.95       30.09      8.41 o
  -1  -1  18       14.42       23.19      8.64 o
   1  -1  18       20.00        6.47      6.98 o
   2  -1  18        9.75       -4.58      4.64 o
  -3   0  18       14.70        0.16      9.59 o
  -2   0  18        9.47        2.69     10.85 o
  -1   0  18       18.88       20.43     11.30 o
   0   0  18       21.08       -3.34     19.81 o
   1   0  18       12.68       -8.43     17.47 o
   2   0  18        4.90        6.86      6.04 o
  -3   1  18       13.04       -7.37     15.69 o
  -2   1  18        9.91       16.63      8.45 o
  -1   1  18        0.72        5.65      8.39 o
   0   1  18       34.97       42.48      9.64 o
   1   1  18       13.72       15.01      9.00 o
   2   1  18        1.16        5.61      7.51 o
  -2   2  18        0.63        9.03      6.96 o
  -1   2  18       16.32       24.56      6.73 o
   0   2  18        2.93        5.67      9.88 o
   1   2  18        3.17       -3.57      7.21 o
   2   2  18       12.31      -12.59     11.18 o
  -2   3  18       14.75       13.33     14.09 o
  -1   3  18        5.76        6.03      8.58 o
   0   3  18       13.91        6.72     19.47 o
   1   3  18        8.05        6.23     11.81 o
   0  -3  19        4.48        2.97     10.69 o
  -1  -2  19        6.64        2.36      7.15 o
   0  -2  19        8.79       16.90      7.66 o
   1  -2  19        2.69       18.16     23.06 o
  -2  -1  19        0.12        3.56     16.49 o
  -1  -1  19       22.48        9.44      9.02 o
   0  -1  19        6.92        4.52      5.74 o
  -2   0  19       29.81       19.88      8.93 o
  -1   0  19        8.31        5.74      8.81 o
   0   0  19       12.07       11.65      9.12 o
   1   0  19       26.92       77.78     20.44 o
   2   0  19        1.45       -4.10     15.79 o
  -2   1  19        3.08       38.10     17.78 o
  -1   1  19       28.30       37.81      8.01 o
   0   1  19       31.69       60.25     12.16 o
   1   1  19        2.68       -6.21      7.67 o
  -2   2  19        6.48       44.73     11.97 o
  -1   2  19       23.87        6.52     10.64 o
   0   2  19       11.27       29.77     10.76 o
   1   2  19        3.79       -5.91     11.27 o
   0  -2  20        5.45       15.08      6.89 o
  -1  -1  20        5.49       21.66     11.41 o
   0  -1  20        0.01       -5.81      7.06 o
   1  -1  20        9.25        2.77     12.68 o
  -1   0  20        9.93        6.12     10.86 o
   0   0  20       52.81       33.71     12.34 o
   1   0  20        3.78       -1.00     16.54 o
  -1   1  20       21.99       19.64      9.03 o
   0   1  20        1.36        5.26      8.94 o
   1   1  20       13.47       16.00      7.63 o
 
